# Supplementary material for: Characterization of the Polysialylation Status in Ovaries of the Salmonid Fish Coregonus maraena and the Percid Fish Sander lucioperca
Source: Cells. 2020 Oct 31;9(11):2391. doi: 10.3390/cells9112391 (PMC7693511; doi:10.3390/cells9112391)
Supplement: Supplementary file 1 [file cells-09-02391-s001.zip]

Archive with 2 entries (2 files):
- Supplemental figure 1.pdf
- Supplemental figure 2.pdf
